# Supplementary material for: The Impact of [C16Pyr][Amp] on the Aggressiveness in Breast and Prostate Cancer Cell Lines
Source: Int J Mol Sci. 2020 Dec 16;21(24):9584. doi: 10.3390/ijms21249584 (PMC7765672; doi:10.3390/ijms21249584)
Supplement: Supplementary file 1 [file ijms-21-09584-s001.zip]

Archive with 1 entries (1 files):
- Suplemmentary/ijms-954203_supplementary.pdf
